# Supplementary material for: Research on the relationship between virtual social interaction and the degree of loneliness based on algorithm matching technologies: A quantitative analysis on the SOUL APP-A virtual social software for strangers
Source: PLoS One. 2024 Dec 3;19(12):e0312522. doi: 10.1371/journal.pone.0312522 (PMC11614230; doi:10.1371/journal.pone.0312522)
Supplement: S1 File — (XLSX) [file pone.0312522.s001.xlsx]

## Sheet: spssdata
5, What is your occupation type?	8, What is your monthly income?	Some people think that I always make plans for myself and think them through Q11	I hold a "smart and realistic" attitude of Agreeableness.Q12	Usually, I try to be as meticulous as possible. Q13	I have a realistic attitude.Q14	When did you start to contact social networks?	Does the match result of Soul resemble that of "yourself" in your mind	Is your Soul matched to someone similar to yours?	Do you like this way of social networking based on data analysis to match friends?	In social situations, feel nervous.Q21	Avoid expressing your feelings often Q22	Worried about what people will think of you Q23	Obsessively envy and envy others Q24	Always try to be appreciated by others Q25	What I have posted on Soul is not entirely true Q31	Sometimes what you say is just the result of the moment and does not reflect your true self Q32	When the network confides, it does not fully tell the cause and effect of the whole thing Q33	In talking about it, not all the stories and relationships are fully told Q34	Your patience for socializing in real life has declined?	On Soul, different aspects of oneself are revealed according to different social needs) Jurad Self-Disclosure Questionnaire Q41	It's much easier to express yourself on Soul than in real life.Q42	In real life, it is difficult to know how the other person thinks about themselves Q43	In real life, it is very difficult to make a good impression on others Q44	In real life, you feel uneasy about your image in the relationship Q45	In real life, I lack confidence in my interactions with others Q46	Lack of companionship in real life Q51	Being snubbed by others in real life Q52	Isolated in real life
6	1	2	1	1	1	1	1	1	1	5	5	5	5	5	1	1	1	1	1	1	1	1	1	1	1	1	3	1
6	1	2	1	1	1	1	1	1	1	5	5	5	5	5	1	1	1	1	1	1	1	1	1	1	1	1	3	1
8	1	2	1	1	1	1	1	1	1	2	5	5	5	5	1	1	1	1	1	1	1	1	1	1	1	1	3	1
8	1	2	1	1	1	1	1	1	1	5	5	5	5	5	1	1	1	1	1	1	1	1	1	1	1	1	3	1
8	4	3	1	2	3	3	3	5	3	4	3	3	2	1	4	1	3	2	2	1	3	2	1	4	3	5	1	4
8	4	3	1	2	3	3	3	5	3	4	3	3	2	1	4	1	3	2	2	1	3	2	1	4	3	5	5	5
8	4	3	1	2	3	3	3	5	3	4	3	3	2	1	4	1	3	2	2	1	3	2	1	4	3	1	2	4
8	4	3	1	2	3	3	3	5	3	4	3	3	2	1	4	1	3	2	2	1	3	2	1	4	3	2	1	5
1	3	3	1	2	1	4	1	1	1	5	4	4	4	4	2	2	2	2	1	2	2	2	2	2	2	1	5	5
1	3	3	1	2	1	4	1	1	1	5	4	4	4	4	2	2	2	2	1	2	2	2	2	2	2	2	1	5
7	4	1	1	2	3	3	3	4	1	1	1	3	1	1	4	2	3	4	1	2	3	4	5	4	4	2	1	5
7	4	1	1	2	3	3	3	4	1	1	1	3	1	1	4	2	3	4	1	2	3	4	5	4	4	1	3	1
8	1	1	1	1	2	1	2	2	1	2	2	2	4	4	4	3	3	2	2	3	5	4	2	2	4	2	1	5
8	1	1	1	1	2	1	2	2	1	2	2	2	4	4	4	3	3	2	2	3	5	4	2	2	4	1	2	4
5	1	1	1	1	1	2	3	3	2	1	1	1	1	1	3	3	3	3	1	5	5	5	5	5	5	1	5	5
5	1	1	1	1	1	2	3	3	2	2	1	1	1	1	3	3	3	3	1	5	5	5	5	5	5	2	1	5
5	2	3	3	2	3	3	3	3	1	3	3	3	3	3	4	3	3	3	2	2	2	3	2	3	3	2	1	5
5	2	3	3	2	3	3	3	3	1	4	3	3	3	3	4	3	3	3	2	2	2	3	2	3	3	1	2	4
5	2	3	3	2	3	3	3	3	1	3	3	3	3	3	4	3	3	3	2	2	2	3	2	3	3	5	5	5
5	2	3	3	2	3	3	3	3	1	4	3	3	3	3	4	3	3	3	2	2	2	3	2	3	3	1	2	4
5	2	3	3	2	3	3	3	3	1	3	3	3	3	3	4	3	3	3	2	2	2	3	2	3	3	5	5	5
4	2	2	2	3	1	4	3	2	3	2	3	3	3	3	3	3	3	3	1	3	3	3	3	3	3	5	1	4
4	2	2	2	3	1	4	3	2	3	3	3	3	3	3	3	3	3	3	1	3	3	3	3	3	3	5	1	4
4	2	2	2	3	1	4	3	2	3	5	3	3	3	3	3	3	3	3	1	3	3	3	3	3	3	1	5	5
4	2	2	2	3	1	4	3	2	3	3	3	3	3	3	3	3	3	3	1	3	3	3	3	3	3	1	5	5
8	2	3	1	1	2	2	2	2	3	3	3	2	2	2	4	4	3	4	1	2	2	2	3	2	2	4	2	4
4	2	3	1	1	2	2	2	2	3	3	3	2	2	2	4	4	3	4	1	2	2	2	3	2	2	3	5	4
8	2	3	1	1	2	2	2	2	3	3	3	2	2	2	4	4	3	4	1	2	2	2	3	2	2	5	1	4
8	2	3	1	1	2	2	2	2	3	3	3	2	2	2	4	4	3	4	1	2	2	2	3	2	2	3	1	5
8	2	3	1	1	2	2	2	2	3	3	3	2	2	2	4	4	3	4	1	2	2	2	3	2	2	1	2	4
4	2	3	1	1	2	2	2	2	3	3	3	2	2	2	4	4	3	4	1	2	2	2	3	2	2	1	5	5
8	2	3	1	1	2	2	2	2	3	2	3	2	2	2	4	4	3	4	1	2	2	2	3	2	2	5	1	4
8	2	3	1	1	2	2	2	2	3	3	3	2	2	2	4	4	3	4	1	2	2	2	3	2	2	1	3	1
8	1	1	1	1	1	2	4	4	1	1	1	1	1	1	3	4	3	4	1	4	5	3	5	3	5	1	5	5
8	1	1	1	1	1	2	4	4	1	3	1	1	1	1	3	4	3	4	1	4	5	3	5	3	5	1	3	1
8	1	1	1	1	1	1	5	2	1	4	1	1	1	1	5	5	5	5	1	5	5	5	4	4	4	1	2	4
8	1	1	1	1	1	1	5	2	1	4	1	1	1	1	5	5	5	5	1	5	5	5	4	4	4	1	2	4
8	1	1	1	1	1	1	5	2	1	3	1	1	1	1	5	5	5	5	1	5	5	5	4	4	4	1	2	4
8	1	1	1	1	1	1	5	2	1	5	1	1	1	1	5	5	5	5	1	5	5	5	4	4	4	1	2	4
8	1	3	1	2	1	1	5	5	3	1	1	1	1	1	3	1	2	1	2	1	5	5	5	5	5	5	1	4
8	1	3	1	2	1	1	5	5	3	2	1	1	1	1	3	1	2	1	2	1	5	5	5	5	5	1	3	1
2	1	1	3	1	2	2	5	5	3	5	5	5	5	5	1	1	1	1	3	1	1	1	1	1	1	1	2	4
4	1	1	3	1	2	2	5	5	3	1	5	5	5	5	1	1	1	1	3	1	1	1	1	1	1	1	2	4
4	1	1	3	1	2	2	5	5	3	5	5	5	5	5	1	1	1	1	3	1	1	1	1	1	1	2	1	1
6	1	1	3	1	2	2	5	5	3	5	5	5	5	5	1	1	1	1	3	1	1	1	1	1	1	1	2	4
6	4	3	1	1	3	3	4	3	2	1	4	4	4	4	2	2	2	2	3	2	2	2	2	2	2	1	2	4
6	4	3	1	1	3	3	4	3	2	4	4	4	4	4	2	2	2	2	3	2	2	2	2	2	2	5	5	5
8	1	3	3	3	5	3	3	5	3	4	4	2	2	2	5	2	3	2	4	3	3	3	3	3	3	5	1	4
8	1	3	3	3	5	3	3	5	3	4	4	2	2	2	5	2	3	2	4	3	3	3	3	3	3	5	5	5
8	2	3	3	1	4	1	5	5	1	2	4	4	4	2	2	2	2	2	3	2	4	4	3	4	4	1	2	4
8	2	3	3	1	4	1	5	5	1	4	4	4	4	2	2	2	2	2	3	2	4	4	3	4	4	2	1	5
3	4	1	1	2	2	2	5	5	2	1	1	1	1	1	3	3	4	4	2	4	3	3	4	4	4	1	2	4
3	4	1	1	2	2	2	5	5	2	1	1	1	1	1	3	3	4	4	2	4	3	3	4	4	4	5	1	4
3	4	1	1	2	2	2	5	5	2	1	1	1	1	1	3	3	4	4	2	4	3	3	4	4	4	5	1	4
3	4	1	1	2	2	2	5	5	2	1	1	1	1	1	3	3	4	4	2	4	3	3	4	4	4	1	3	1
4	1	1	1	2	2	3	4	2	1	4	4	5	4	3	3	3	2	3	4	4	3	3	2	1	2	1	3	1
6	1	1	1	2	2	3	4	2	1	4	4	5	4	3	3	3	2	3	4	4	3	3	2	1	2	5	5	5
8	1	1	1	2	2	3	4	2	1	4	4	5	4	3	3	3	2	3	4	4	3	3	2	1	2	2	1	5
8	1	1	1	2	2	3	4	2	1	4	4	5	4	3	3	3	2	3	4	4	3	3	2	1	2	5	1	4
8	1	3	1	3	2	2	1	2	3	2	4	4	3	4	3	3	2	2	3	2	3	2	3	3	3	2	1	1
8	1	3	1	3	2	2	1	2	3	4	4	4	3	4	3	3	2	2	3	2	3	2	3	3	3	5	5	5
8	1	3	1	3	2	2	1	2	3	2	4	4	3	4	3	3	2	2	3	2	3	2	3	3	3	1	2	4
8	1	3	1	3	2	2	1	2	3	4	4	4	3	4	3	3	2	2	3	2	3	2	3	3	3	5	5	5
8	2	1	2	1	4	3	5	5	2	2	2	3	3	3	3	3	3	3	2	3	3	3	3	3	3	1	3	1
8	2	1	2	1	4	3	5	5	2	2	2	3	3	3	3	3	3	3	2	3	3	3	3	3	3	1	3	1
8	2	1	2	1	4	3	5	5	2	3	2	3	3	3	3	3	3	3	2	3	3	3	3	3	3	5	1	4
8	2	1	2	1	4	3	5	5	2	2	2	3	3	3	3	3	3	3	2	3	3	3	3	3	3	1	5	5
8	2	1	2	1	4	3	5	5	2	2	2	3	3	3	3	3	3	3	2	3	3	3	3	3	3	5	1	4
8	2	1	2	1	4	3	5	5	2	2	2	3	3	3	3	3	3	3	2	3	3	3	3	3	3	2	1	5
8	2	1	2	1	4	3	5	5	2	2	2	3	3	3	3	3	3	3	2	3	3	3	3	3	3	1	3	1
8	2	1	2	1	4	3	5	5	2	2	2	3	3	3	3	3	3	3	2	3	3	3	3	3	3	1	5	5
3	2	1	1	2	2	3	5	5	1	5	5	5	5	5	1	1	1	1	3	1	1	1	1	1	1	1	3	1
3	2	1	1	2	2	3	5	5	1	5	5	5	5	5	1	1	1	1	3	1	1	1	1	1	1	1	5	5
8	2	1	1	2	2	3	5	5	1	5	5	5	5	5	1	1	1	1	3	1	1	1	1	1	1	5	1	4
8	2	1	1	2	2	3	5	5	1	5	5	5	5	5	1	1	1	1	3	1	1	1	1	1	1	1	3	1
3	4	3	3	3	4	2	3	4	1	5	5	5	3	3	1	1	1	1	2	1	1	1	1	1	1	3	5	4
3	4	3	3	3	4	2	3	4	1	5	5	5	3	3	1	1	1	1	2	1	1	1	1	1	1	4	2	4
4	4	3	3	3	4	2	3	4	1	5	5	5	3	3	1	1	1	1	2	1	1	1	1	1	1	5	1	4
4	4	3	3	3	4	2	3	4	1	5	5	5	3	3	1	1	1	1	2	1	1	1	1	1	1	2	1	5
8	3	1	1	3	4	1	4	4	1	3	4	3	3	4	2	2	3	2	2	2	3	3	2	2	2	4	2	4
8	3	1	1	3	4	1	4	4	1	3	4	3	3	4	2	2	3	2	2	2	3	3	2	2	2	1	3	1
8	3	1	1	3	4	1	4	4	1	3	4	3	3	4	2	2	3	2	2	2	3	3	2	2	2	1	3	1
8	3	1	1	1	1	1	1	1	1	3	4	4	4	4	2	2	2	2	1	2	2	2	2	2	2	2	1	1
8	3	1	1	1	1	1	1	1	1	4	4	4	4	4	2	2	2	2	1	2	2	2	2	2	2	5	1	4
8	3	1	1	1	1	1	1	1	1	3	4	4	4	4	2	2	2	2	1	2	2	2	2	2	2	4	2	4
8	3	1	1	1	1	1	1	1	1	4	4	4	4	4	2	2	2	2	1	2	2	2	2	2	2	1	3	1
8	3	1	1	3	4	1	4	4	1	4	4	3	3	4	2	2	3	2	2	2	3	3	2	2	2	4	2	4
8	3	1	1	3	4	1	4	4	1	4	4	3	3	4	2	2	3	2	2	2	3	3	2	2	2	3	5	4
8	3	1	1	3	4	1	4	4	1	1	4	3	3	4	2	2	3	2	2	2	3	3	2	2	2	1	3	1
8	3	1	1	3	4	1	4	4	1	4	4	3	3	4	2	2	3	2	2	2	3	3	2	2	2	5	1	4
8	3	1	1	3	4	1	4	4	1	4	4	3	3	4	2	2	3	2	2	2	3	3	2	2	2	1	5	5
8	1	3	1	2	4	3	3	3	3	5	3	3	2	2	2	2	2	2	4	2	3	3	3	2	2	1	2	4
8	1	3	1	2	4	3	3	3	3	5	3	3	2	2	2	2	2	2	4	2	3	3	3	2	2	1	3	1
8	1	3	1	3	4	3	4	5	3	2	5	4	3	2	2	2	1	2	4	3	2	2	2	2	2	3	5	4
8	1	3	1	3	4	3	4	5	3	2	5	4	3	2	2	2	1	2	4	3	2	2	2	2	2	2	1	1
8	1	2	1	2	2	1	3	3	2	3	3	3	4	3	3	2	3	2	1	3	2	3	2	3	3	5	5	5
8	1	2	1	2	2	1	3	3	2	3	3	3	4	3	3	2	3	2	1	3	2	3	2	3	3	1	3	1
4	1	2	1	2	2	1	3	3	2	3	3	3	4	3	3	2	3	2	1	3	2	3	2	3	3	3	5	4
8	1	2	1	2	2	1	3	3	2	3	3	3	4	3	3	2	3	2	1	3	2	3	2	3	3	2	1	5
8	1	2	1	2	2	1	3	3	2	3	3	3	4	3	3	2	3	2	1	3	2	3	2	3	3	4	2	4
8	1	2	1	2	2	1	3	3	2	3	3	3	4	3	3	2	3	2	1	3	2	3	2	3	3	5	5	5
4	1	2	1	2	2	1	3	3	2	3	3	3	4	3	3	2	3	2	1	3	2	3	2	3	3	5	5	5
8	1	2	1	2	2	1	3	3	2	3	3	3	4	3	3	2	3	2	1	3	2	3	2	3	3	5	5	5
8	1	3	1	2	4	3	3	3	3	3	3	3	2	2	2	2	2	2	4	2	3	3	3	2	2	5	5	5
8	1	3	1	2	4	3	3	3	3	3	3	3	2	2	2	2	2	2	4	2	3	3	3	2	2	2	1	5
8	1	3	1	3	4	3	4	5	3	3	5	4	3	2	2	2	1	2	4	3	2	2	2	2	2	5	1	4
8	1	3	1	3	4	3	4	5	3	4	5	4	3	2	2	2	1	2	4	3	2	2	2	2	2	5	5	5
4	3	1	1	3	1	2	3	3	1	4	4	4	2	2	2	2	2	2	2	2	3	3	4	4	3	1	3	1
4	3	1	1	3	1	2	3	3	1	4	4	4	2	2	2	2	2	2	2	2	3	3	4	4	3	1	2	4
4	3	1	1	3	1	2	3	3	1	4	4	4	2	2	2	2	2	2	2	2	3	3	4	4	3	2	1	1
4	3	1	1	3	1	2	3	3	1	4	4	4	2	2	2	2	2	2	2	2	3	3	4	4	3	3	5	4
4	3	1	1	3	1	2	3	3	1	4	4	4	2	2	2	2	2	2	2	2	3	3	4	4	3	4	2	4
4	3	1	1	3	1	2	3	3	1	3	4	4	2	2	2	2	2	2	2	2	3	3	4	4	3	1	3	1
4	3	1	1	3	1	2	3	3	1	4	4	4	2	2	2	2	2	2	2	2	3	3	4	4	3	1	3	1
4	3	1	1	3	1	2	3	3	1	4	4	4	2	2	2	2	2	2	2	2	3	3	4	4	3	1	3	1
8	2	3	3	2	2	1	4	3	3	3	3	3	3	3	3	3	3	3	3	3	3	3	3	3	3	2	1	5
8	2	3	3	2	2	1	4	3	3	3	3	3	3	3	3	3	3	3	3	3	3	3	3	3	3	2	1	5
4	3	3	1	4	2	4	2	3	2	2	5	5	3	5	3	3	2	2	2	1	4	1	3	3	4	3	5	4
4	3	3	1	4	2	4	2	3	2	3	5	5	3	5	3	3	2	2	2	1	4	1	3	3	4	2	1	1
4	3	3	1	4	2	4	2	3	2	5	5	5	3	5	3	3	2	2	2	1	4	1	3	3	4	1	2	4
4	3	3	1	4	2	4	2	3	2	2	5	5	3	5	3	3	2	2	2	1	4	1	3	3	4	1	2	4
4	3	3	1	4	2	4	2	3	2	5	5	5	3	5	3	3	2	2	2	1	4	1	3	3	4	1	2	4
4	3	3	1	4	2	4	2	3	2	5	5	5	3	5	3	3	2	2	2	1	4	1	3	3	4	1	2	4
8	1	2	2	3	3	2	4	4	3	3	3	3	3	3	3	3	3	3	2	3	3	3	3	3	3	1	3	1
8	1	2	2	3	3	2	4	4	3	3	3	3	3	3	3	3	3	3	2	3	3	3	3	3	3	1	2	4
8	1	2	2	3	3	2	4	4	3	3	3	3	3	3	3	3	3	3	2	3	3	3	3	3	3	5	1	4
6	1	1	3	2	2	1	4	3	3	3	4	4	4	4	4	3	3	3	2	3	3	3	3	3	3	5	5	5
6	1	1	3	2	2	1	4	3	3	3	4	4	4	4	4	3	3	3	2	3	3	3	3	3	3	1	3	1
4	1	1	1	3	1	3	2	4	1	4	4	5	4	4	3	3	4	4	2	2	1	2	2	2	2	5	1	4
6	1	1	1	3	1	3	2	4	1	4	4	5	4	4	3	3	4	4	2	2	1	2	2	2	2	5	5	5
8	1	1	1	3	1	3	2	4	1	4	4	5	4	4	3	3	4	4	2	2	1	2	2	2	2	5	5	5
8	1	1	1	3	1	3	2	4	1	4	4	5	4	4	3	3	4	4	2	2	1	2	2	2	2	1	3	1
6	1	1	3	2	2	1	4	3	3	4	4	4	4	4	4	3	3	3	2	3	3	3	3	3	3	2	1	1
6	1	1	3	2	2	1	4	3	3	4	4	4	4	4	4	3	3	3	2	3	3	3	3	3	3	1	3	1
6	1	1	3	2	2	1	4	3	3	4	4	4	4	4	4	3	3	3	2	3	3	3	3	3	3	1	5	5
8	1	2	2	3	3	2	4	4	3	2	3	3	3	3	3	3	3	3	2	3	3	3	3	3	3	1	3	1
6	1	1	3	2	2	1	4	3	3	4	4	4	4	4	4	3	3	3	2	3	3	3	3	3	3	5	5	5
6	1	1	3	2	2	1	4	3	3	4	4	4	4	4	4	3	3	3	2	3	3	3	3	3	3	4	2	4
6	1	1	3	2	2	1	4	3	3	4	4	4	4	4	4	3	3	3	2	3	3	3	3	3	3	5	5	5
4	2	3	3	2	4	2	3	3	3	3	3	3	3	2	4	4	3	3	2	2	3	3	3	3	3	5	5	5
4	2	3	3	2	4	2	3	3	3	2	3	3	3	2	4	4	3	3	2	2	3	3	3	3	3	1	5	5
4	2	3	3	2	4	2	3	3	3	3	3	3	3	2	4	4	3	3	2	2	3	3	3	3	3	1	5	5
4	2	3	3	2	4	2	3	3	3	3	3	3	3	2	4	4	3	3	2	2	3	3	3	3	3	5	5	5
3	3	2	3	2	3	3	3	3	3	1	2	2	3	4	3	4	3	4	2	4	5	3	3	4	5	2	1	5
3	3	2	3	2	3	3	3	3	3	1	2	2	3	4	3	4	3	4	2	4	5	3	3	4	5	1	3	1
3	2	2	1	2	3	4	3	3	1	3	3	3	2	1	3	4	3	3	3	2	3	4	4	4	4	5	5	5
3	2	2	1	2	3	4	3	3	1	3	3	3	2	1	3	4	3	3	3	2	3	4	4	4	4	5	5	5
3	2	2	1	2	3	4	3	3	1	3	3	3	2	1	3	4	3	3	3	2	3	4	4	4	4	2	1	5
3	2	2	1	2	3	4	3	3	1	3	3	3	2	1	3	4	3	3	3	2	3	4	4	4	4	1	3	1
4	3	1	1	1	3	2	3	4	3	2	2	2	2	2	4	4	4	4	2	2	4	4	4	4	4	1	2	4
4	3	1	1	1	3	2	3	4	3	4	2	2	2	2	4	4	4	4	2	2	4	4	4	4	4	5	5	5
4	4	1	1	1	4	2	3	3	1	1	1	1	1	1	5	5	5	5	2	2	5	5	5	5	5	3	5	4
4	4	1	1	1	4	2	3	3	1	1	1	1	1	1	5	5	5	5	2	2	5	5	5	5	5	1	2	4
4	3	1	1	2	4	2	5	5	3	3	4	5	4	3	2	1	1	1	3	2	3	3	3	3	3	5	1	4
4	3	1	1	2	4	2	5	5	3	3	4	5	4	3	2	1	1	1	3	2	3	3	3	3	3	1	2	4
4	3	1	1	2	4	2	5	5	3	3	4	5	4	3	2	1	1	1	3	2	3	3	3	3	3	5	1	4
4	3	1	1	2	4	2	5	5	3	3	4	5	4	3	2	1	1	1	3	2	3	3	3	3	3	5	5	5
8	2	2	1	2	3	1	5	5	2	4	4	4	4	4	2	2	2	2	3	2	5	2	4	3	2	5	1	4
8	2	2	1	2	3	1	5	5	2	4	4	4	4	4	2	2	2	2	3	2	5	2	4	3	2	1	2	4
8	2	2	1	2	3	1	5	5	2	4	4	4	4	4	2	2	2	2	3	2	5	2	4	3	2	5	5	5
8	2	2	1	2	3	1	5	5	2	4	4	4	4	4	2	2	2	2	3	2	5	2	4	3	2	5	1	4
8	3	1	2	4	1	3	2	2	3	2	3	2	2	1	2	2	2	2	1	2	2	2	2	2	2	5	5	5
8	3	1	2	4	1	3	2	2	3	2	3	2	2	1	2	2	2	2	1	2	2	2	2	2	2	5	1	4
8	3	1	2	4	1	3	2	2	3	3	3	2	2	1	2	2	2	2	1	2	2	2	2	2	2	5	5	5
8	3	1	2	4	1	3	2	2	3	5	3	2	2	1	2	2	2	2	1	2	2	2	2	2	2	1	5	5
5	1	3	1	4	3	3	2	2	1	3	4	4	4	3	2	2	2	2	2	2	2	2	2	2	2	5	5	5
5	1	3	1	4	3	3	2	2	1	3	4	4	4	3	2	2	2	2	2	2	2	2	2	2	2	5	5	5
5	1	3	1	4	3	3	2	2	1	3	4	4	4	3	2	2	2	2	2	2	2	2	2	2	2	1	2	4
5	1	3	1	4	3	3	2	2	1	3	4	4	4	3	2	2	2	2	2	2	2	2	2	2	2	1	2	4
5	1	3	1	4	3	3	2	2	1	3	4	4	4	3	2	2	2	2	2	2	2	2	2	2	2	1	2	4
5	1	3	1	4	3	3	2	2	1	4	4	4	4	3	2	2	2	2	2	2	2	2	2	2	2	1	2	4
5	1	3	1	4	3	3	2	2	1	3	4	4	4	3	2	2	2	2	2	2	2	2	2	2	2	3	5	4
4	1	1	1	2	2	2	1	2	1	4	4	4	4	4	2	2	2	2	1	2	2	2	2	2	2	2	1	5
4	1	1	1	2	2	2	1	2	1	4	4	4	4	4	2	2	2	2	1	2	2	2	2	2	2	1	3	1
5	1	3	1	4	3	3	2	2	1	3	4	4	4	3	2	2	2	2	2	2	2	2	2	2	2	1	3	1
8	2	3	3	2	3	2	4	5	3	4	3	4	3	3	2	2	1	1	4	3	3	3	3	3	3	5	5	5
8	2	3	3	2	3	2	4	5	3	4	3	4	3	3	2	2	1	1	4	3	3	3	3	3	3	2	1	5
8	2	3	3	2	3	2	4	5	3	4	3	4	3	3	2	2	1	1	4	3	3	3	3	3	3	5	5	5
8	2	3	3	2	3	2	4	5	3	4	3	4	3	3	2	2	1	1	4	3	3	3	3	3	3	3	5	4
3	4	3	1	1	4	3	5	5	3	2	2	2	2	2	2	2	2	2	2	2	4	2	2	4	3	1	3	1
3	4	3	1	1	4	3	5	5	3	2	2	2	2	2	2	2	2	2	2	2	4	2	2	4	3	4	2	4
3	4	3	1	1	4	3	5	5	3	3	2	2	2	2	2	2	2	2	2	2	4	2	2	4	3	5	5	5
3	4	3	1	1	4	3	5	5	3	2	2	2	2	2	2	2	2	2	2	2	4	2	2	4	3	5	5	5
6	1	2	3	3	5	3	1	1	2	3	3	3	3	3	3	3	3	3	4	3	3	3	3	3	3	3	5	4
6	1	2	3	3	5	3	1	1	2	3	3	3	3	3	3	3	3	3	4	3	3	3	3	3	3	2	1	5
4	2	1	3	3	3	4	3	3	3	3	3	3	3	2	4	3	3	4	2	2	4	4	4	4	4	1	3	1
4	2	1	3	3	3	4	3	3	3	4	3	3	3	2	4	3	3	4	2	2	4	4	4	4	4	4	2	4
4	2	1	1	3	3	4	5	5	3	2	2	2	2	2	3	3	3	3	2	3	4	4	3	4	4	1	3	1
4	2	1	1	3	3	4	5	5	3	2	2	2	2	2	3	3	3	3	2	3	4	4	3	4	4	2	1	5
4	3	1	1	3	3	3	3	5	3	3	4	3	4	3	3	3	3	3	2	3	3	3	3	3	3	1	2	4
4	3	1	1	3	3	3	3	5	3	3	4	3	4	3	3	3	3	3	2	3	3	3	3	3	3	5	5	5
4	3	1	1	3	3	3	3	5	3	4	4	3	4	3	3	3	3	3	2	3	3	3	3	3	3	2	1	5
4	3	1	1	3	3	3	3	5	3	4	4	3	4	3	3	3	3	3	2	3	3	3	3	3	3	1	2	4
8	1	3	1	2	3	3	5	5	1	5	4	4	3	4	3	4	3	3	2	4	2	2	2	3	3	3	5	4
8	1	3	1	2	3	3	5	5	1	5	4	4	3	4	3	4	3	3	2	4	2	2	2	3	3	1	2	4
5	2	1	3	3	3	2	2	3	1	4	4	4	3	3	2	4	2	4	2	3	4	2	4	2	3	5	5	5
8	2	1	3	3	3	2	2	3	1	4	4	4	3	3	2	4	2	4	2	3	4	2	4	2	3	3	5	4
8	2	1	3	3	3	2	2	3	1	1	4	4	3	3	2	4	2	4	2	3	4	2	4	2	3	5	1	4
8	2	1	3	3	3	2	2	3	1	4	4	4	3	3	2	4	2	4	2	3	4	2	4	2	3	4	2	4
4	3	1	1	2	3	2	1	1	2	1	1	4	1	1	5	5	5	5	1	2	4	5	5	5	5	2	1	1
4	3	1	1	2	3	2	1	1	2	1	1	4	1	1	5	5	5	5	1	2	4	5	5	5	5	5	1	4
4	3	1	1	2	3	2	1	1	2	1	1	4	1	1	5	5	5	5	1	2	4	5	5	5	5	1	3	1
4	3	1	1	2	3	2	1	1	2	1	1	4	1	1	5	5	5	5	1	2	4	5	5	5	5	5	5	5
8	2	3	3	3	4	3	4	4	3	3	3	4	3	3	1	1	1	1	2	2	3	3	2	3	3	1	2	4
8	2	3	3	3	4	3	4	4	3	4	3	4	3	3	1	1	1	1	2	2	3	3	2	3	3	5	5	5
8	2	3	3	3	4	3	4	4	3	3	3	4	3	3	1	1	1	1	2	2	3	3	2	3	3	3	5	4
8	3	3	1	2	4	1	3	3	3	4	4	4	2	4	2	1	3	3	4	2	2	1	1	2	2	1	5	5
8	3	3	1	2	4	1	3	3	3	5	4	4	2	4	2	1	3	3	4	2	2	1	1	2	2	1	5	5
8	1	1	1	2	2	1	2	2	1	5	5	5	5	5	2	2	2	2	3	2	2	2	2	2	2	1	5	5
8	1	1	1	2	2	1	2	2	1	5	5	5	5	5	2	2	2	2	3	2	2	2	2	2	2	2	1	5
8	1	1	1	2	2	1	2	2	1	5	5	5	5	5	2	2	2	2	3	2	2	2	2	2	2	1	3	1
8	1	1	1	2	2	1	2	2	1	5	5	5	5	5	2	2	2	2	3	2	2	2	2	2	2	2	1	5
8	4	1	1	3	3	4	4	3	1	5	5	5	5	5	2	2	2	2	4	2	2	2	2	2	2	3	5	4
8	4	1	1	3	3	4	4	3	1	5	5	5	5	5	2	2	2	2	4	2	2	2	2	2	2	5	5	5
8	4	1	1	3	3	4	4	3	1	4	5	5	5	5	2	2	2	2	4	2	2	2	2	2	2	5	5	5
8	4	1	1	3	3	4	4	3	1	5	5	5	5	5	2	2	2	2	4	2	2	2	2	2	2	1	3	1
8	4	1	1	3	3	4	4	3	1	5	5	5	5	5	2	2	2	2	4	2	2	2	2	2	2	5	5	5
8	4	1	1	3	3	4	4	3	1	5	5	5	5	5	2	2	2	2	4	2	2	2	2	2	2	5	5	5
8	4	1	1	3	3	4	4	3	1	1	5	5	5	5	2	2	2	2	4	2	2	2	2	2	2	2	1	5
8	4	1	1	3	3	4	4	3	1	5	5	5	5	5	2	2	2	2	4	2	2	2	2	2	2	1	3	1
6	4	2	2	3	3	4	5	4	3	1	4	3	4	2	3	2	3	4	3	4	3	2	3	4	3	1	2	4
6	4	2	2	3	3	4	5	4	3	1	4	3	4	2	3	2	3	4	3	4	3	2	3	4	3	1	3	1
6	4	2	2	3	3	4	5	4	3	1	4	3	4	2	3	2	3	4	3	4	3	2	3	4	3	1	2	4
6	4	2	2	3	3	4	5	4	3	4	4	3	4	2	3	2	3	4	3	4	3	2	3	4	3	1	2	4
8	1	1	1	3	2	1	3	3	1	3	3	5	2	3	3	2	4	3	2	2	4	3	3	3	3	1	5	5
8	1	1	1	3	2	1	3	3	1	3	3	5	2	3	3	2	4	3	2	2	4	3	3	3	3	1	5	5
8	1	1	3	2	3	2	3	4	3	4	4	4	3	4	3	2	2	2	2	2	3	2	2	2	2	5	5	5
8	1	1	3	2	3	2	3	4	3	4	4	4	3	4	3	2	2	2	2	2	3	2	2	2	2	5	5	5
8	1	3	3	3	3	2	4	4	1	5	4	4	4	4	2	2	2	3	1	3	2	2	3	2	3	1	5	5
8	1	3	3	3	3	2	4	4	1	5	4	4	4	4	2	2	2	3	1	3	2	2	3	2	3	1	2	4
8	1	3	1	4	1	3	2	2	2	4	4	4	4	4	2	2	2	2	1	2	4	4	4	4	4	5	5	5
8	1	3	3	3	3	2	4	4	1	5	4	4	4	4	2	2	2	3	1	3	2	2	3	2	3	2	1	5
8	1	3	3	3	3	2	4	4	1	5	4	4	4	4	2	2	2	3	1	3	2	2	3	2	3	1	2	4
8	1	3	1	4	1	3	2	2	2	2	4	4	4	4	2	2	2	2	1	2	4	4	4	4	4	1	5	5
8	1	3	1	4	1	3	2	2	2	4	4	4	4	4	2	2	2	2	1	2	4	4	4	4	4	2	1	5
8	1	1	1	3	2	1	3	3	1	4	3	5	2	3	3	2	4	3	2	2	4	3	3	3	3	2	1	5
8	1	1	1	3	2	1	3	3	1	4	3	5	2	3	3	2	4	3	2	2	4	3	3	3	3	1	3	1
8	1	1	3	2	3	2	3	4	3	3	4	4	3	4	3	2	2	2	2	2	3	2	2	2	2	1	2	4
8	1	1	3	2	3	2	3	4	3	3	4	4	3	4	3	2	2	2	2	2	3	2	2	2	2	1	5	5
8	1	1	3	2	3	2	3	4	3	3	4	4	3	4	3	2	2	2	2	2	3	2	2	2	2	5	1	4
8	1	1	3	2	3	2	3	4	3	3	4	4	3	4	3	2	2	2	2	2	3	2	2	2	2	1	2	4
8	1	1	3	2	3	2	3	4	3	2	4	4	3	4	3	2	2	2	2	2	3	2	2	2	2	1	5	5
8	1	1	3	2	3	2	3	4	3	3	4	4	3	4	3	2	2	2	2	2	3	2	2	2	2	5	5	5
8	1	3	1	4	1	3	2	2	2	4	4	4	4	4	2	2	2	2	1	2	4	4	4	4	4	1	2	4
8	2	2	3	3	4	3	4	3	3	2	4	4	4	4	2	2	2	2	3	2	2	2	2	2	2	1	5	5
8	2	2	3	3	4	3	4	3	3	2	4	4	4	4	2	2	2	2	3	2	2	2	2	2	2	5	1	4
6	2	3	3	3	2	4	4	5	3	4	4	3	3	3	2	2	2	2	2	2	2	2	2	2	2	1	5	5
6	2	3	3	3	2	4	4	5	3	2	4	3	3	3	2	2	2	2	2	2	2	2	2	2	2	1	3	1
6	2	3	3	3	2	4	4	5	3	3	4	3	3	3	2	2	2	2	2	2	2	2	2	2	2	4	2	4
6	2	3	3	3	2	4	4	5	3	4	4	3	3	3	2	2	2	2	2	2	2	2	2	2	2	5	1	4
8	2	2	1	2	3	3	2	5	3	3	5	3	2	1	4	2	1	1	2	2	4	1	4	3	4	1	3	1
8	2	2	1	2	3	3	2	5	3	4	5	3	2	1	4	2	1	1	2	2	4	1	4	3	4	1	3	1
8	2	2	1	2	3	3	2	5	3	2	5	3	2	1	4	2	1	1	2	2	4	1	4	3	4	3	5	4
8	2	2	1	2	3	3	2	5	3	4	5	3	2	1	4	2	1	1	2	2	4	1	4	3	4	1	2	4
8	2	2	3	3	4	3	4	3	3	1	4	4	4	4	2	2	2	2	3	2	2	2	2	2	2	1	3	1
8	2	2	3	3	4	3	4	3	3	4	4	4	4	4	2	2	2	2	3	2	2	2	2	2	2	1	3	1
4	2	2	3	4	1	4	3	3	3	4	4	4	4	4	3	2	2	2	4	2	4	2	4	2	2	1	3	1
4	2	2	3	4	1	4	3	3	3	4	4	4	4	4	3	2	2	2	4	2	4	2	4	2	2	4	2	4
8	1	1	1	3	3	1	5	5	3	3	3	3	3	3	3	3	3	3	3	3	3	3	3	3	3	4	2	4
8	1	1	1	3	3	1	5	5	3	2	3	3	3	3	3	3	3	3	3	3	3	3	3	3	3	5	5	5
8	1	1	1	3	3	1	5	5	3	3	3	3	3	3	3	3	3	3	3	3	3	3	3	3	3	1	2	4
8	1	1	1	3	3	1	5	5	3	4	3	3	3	3	3	3	3	3	3	3	3	3	3	3	3	2	1	5
8	1	3	3	4	1	2	2	4	1	3	4	2	4	3	2	3	3	3	2	4	2	3	3	2	3	2	1	5
8	1	3	3	4	1	2	2	4	1	3	4	2	4	3	2	3	3	3	2	4	2	3	3	2	3	2	1	1
8	1	1	1	1	1	2	2	2	2	2	2	2	3	3	3	3	3	3	3	4	4	4	4	4	4	1	2	4
8	1	1	1	1	1	2	2	2	2	2	2	2	3	3	3	3	3	3	3	4	4	4	4	4	4	1	3	1
5	3	3	2	3	2	3	4	5	3	2	2	4	4	2	3	3	2	5	2	3	3	4	4	2	5	1	2	4
5	3	3	2	3	2	3	4	5	3	5	2	4	4	2	3	3	2	5	2	3	3	4	4	2	5	1	5	5
6	4	1	1	1	1	4	1	2	1	1	1	1	1	1	3	3	4	3	3	3	4	3	4	3	4	1	2	4
6	4	1	1	1	1	4	1	2	1	1	1	1	1	1	3	3	4	3	3	3	4	3	4	3	4	3	5	4
6	4	1	1	1	1	4	1	2	1	1	1	1	1	1	3	3	4	3	3	3	4	3	4	3	4	5	5	5
6	4	1	1	1	1	4	1	2	1	3	1	1	1	1	3	3	4	3	3	3	4	3	4	3	4	1	3	1
6	4	1	1	1	1	4	1	2	1	1	1	1	1	1	3	3	4	3	3	3	4	3	4	3	4	5	5	5
6	4	1	1	1	1	4	1	2	1	2	1	1	1	1	3	3	4	3	3	3	4	3	4	3	4	5	5	5
6	4	1	1	1	1	4	1	2	1	1	1	1	1	1	3	3	4	3	3	3	4	3	4	3	4	1	2	4
6	4	1	1	1	1	4	1	2	1	1	1	1	1	1	3	3	4	3	3	3	4	3	4	3	4	1	2	4
8	1	1	1	2	4	2	2	2	1	3	4	4	3	4	4	3	4	4	2	2	2	2	2	2	2	5	1	4
8	1	1	1	2	4	2	2	2	1	3	4	4	3	4	4	3	4	4	2	2	2	2	2	2	2	1	3	1
8	1	1	1	2	4	2	2	2	1	4	4	4	3	4	4	3	4	4	2	2	2	2	2	2	2	1	3	1
8	1	1	1	2	4	2	2	2	1	4	4	4	3	4	4	3	4	4	2	2	2	2	2	2	2	1	5	5
8	1	3	3	3	3	1	3	3	1	2	3	3	3	3	3	3	3	3	2	3	3	3	3	3	3	1	5	5
8	1	3	3	3	3	1	3	3	1	3	3	3	3	3	3	3	3	3	2	3	3	3	3	3	3	4	2	4
8	1	2	1	3	2	3	3	3	3	5	2	3	5	2	3	3	4	4	2	3	3	2	2	3	2	1	2	4
8	1	3	3	3	3	1	3	3	1	1	3	3	3	3	3	3	3	3	2	3	3	3	3	3	3	2	1	1
8	1	3	3	3	3	1	3	3	1	3	3	3	3	3	3	3	3	3	2	3	3	3	3	3	3	1	5	5
8	1	2	1	3	2	3	3	3	3	5	2	3	5	2	3	3	4	4	2	3	3	2	2	3	2	1	3	1
8	1	2	1	3	2	3	3	3	3	2	2	3	5	2	3	3	4	4	2	3	3	2	2	3	2	1	2	4
8	1	2	1	3	2	3	3	3	3	5	2	3	5	2	3	3	4	4	2	3	3	2	2	3	2	1	5	5
8	1	2	1	3	2	3	3	3	3	5	2	3	5	2	3	3	4	4	2	3	3	2	2	3	2	1	3	1
8	1	2	1	3	2	3	3	3	3	5	2	3	5	2	3	3	4	4	2	3	3	2	2	3	2	5	1	4
8	1	2	1	3	2	3	3	3	3	5	2	3	5	2	3	3	4	4	2	3	3	2	2	3	2	2	1	1
8	1	2	1	3	2	3	3	3	3	5	2	3	5	2	3	3	4	4	2	3	3	2	2	3	2	5	1	4
6	3	3	1	1	3	3	3	4	3	3	3	3	3	3	3	3	3	3	3	3	3	3	3	3	3	2	1	1
6	3	3	1	1	3	3	3	4	3	3	3	3	3	3	3	3	3	3	3	3	3	3	3	3	3	1	2	4
6	3	3	1	1	3	3	3	4	3	3	3	3	3	3	3	3	3	3	3	3	3	3	3	3	3	1	5	5
6	3	3	1	1	3	3	3	4	3	2	3	3	3	3	3	3	3	3	3	3	3	3	3	3	3	1	3	1
6	3	3	1	1	3	3	3	4	3	3	3	3	3	3	3	3	3	3	3	3	3	3	3	3	3	4	2	4
6	3	3	1	1	3	3	3	4	3	2	3	3	3	3	3	3	3	3	3	3	3	3	3	3	3	5	5	5
6	3	3	1	1	3	3	3	4	3	3	3	3	3	3	3	3	3	3	3	3	3	3	3	3	3	1	3	1
6	3	3	1	1	3	3	3	4	3	3	3	3	3	3	3	3	3	3	3	3	3	3	3	3	3	1	2	4
5	2	1	2	1	1	2	2	2	2	1	4	3	3	3	4	4	4	5	2	4	3	4	5	4	5	5	5	5
5	2	1	2	1	1	2	2	2	2	1	4	3	3	3	4	4	4	5	2	4	3	4	5	4	5	1	2	4
8	1	1	1	3	4	2	3	2	1	4	4	3	4	2	2	1	3	3	2	2	2	4	3	3	4	1	3	1
8	1	1	1	3	4	2	3	2	1	4	4	3	4	2	2	1	3	3	2	2	2	4	3	3	4	5	5	5
8	1	1	1	3	4	2	3	2	1	4	4	3	4	2	2	1	3	3	2	2	2	4	3	3	4	1	3	1
8	1	1	1	3	4	2	3	2	1	4	4	3	4	2	2	1	3	3	2	2	2	4	3	3	4	1	5	5
8	2	3	1	3	3	4	2	2	2	1	1	2	3	4	1	1	1	1	1	4	3	3	3	2	3	1	3	1
8	2	3	1	3	3	4	2	2	2	2	1	2	3	4	1	1	1	1	1	4	3	3	3	2	3	1	2	4
8	1	2	1	3	4	2	3	5	3	1	3	4	3	3	3	2	3	2	3	3	2	2	2	2	2	1	3	1
8	1	2	1	3	4	2	3	5	3	1	3	4	3	3	3	2	3	2	3	3	2	2	2	2	2	2	1	1
8	1	2	1	3	4	2	3	5	3	4	3	4	3	3	3	2	3	2	3	3	2	2	2	2	2	5	1	4
8	1	2	1	3	4	2	3	5	3	4	3	4	3	3	3	2	3	2	3	3	2	2	2	2	2	5	1	4
5	2	3	3	3	2	3	5	5	2	2	4	4	2	3	2	2	2	3	2	3	3	3	3	3	3	1	2	4
5	2	3	3	3	2	3	5	5	2	3	4	4	2	3	2	2	2	3	2	3	3	3	3	3	3	1	2	4
5	2	3	3	3	2	3	5	5	2	5	4	4	2	3	2	2	2	3	2	3	3	3	3	3	3	5	5	5
5	2	3	3	3	2	3	5	5	2	3	4	4	2	3	2	2	2	3	2	3	3	3	3	3	3	5	1	4
4	4	3	3	2	3	3	3	4	3	3	2	2	2	2	3	2	2	2	1	2	4	2	2	4	4	1	2	4
4	4	3	3	2	3	3	3	4	3	3	2	2	2	2	3	2	2	2	1	2	4	2	2	4	4	1	2	4
4	4	3	3	2	3	3	3	4	3	3	2	2	2	2	3	2	2	2	1	2	4	2	2	4	4	1	3	1
4	4	3	3	2	3	3	3	4	3	3	2	2	2	2	3	2	2	2	1	2	4	2	2	4	4	2	1	1
8	1	2	1	1	4	2	2	3	3	5	3	3	3	3	3	2	2	3	2	3	3	2	2	3	3	1	2	4
8	1	2	1	1	4	2	2	3	3	5	3	3	3	3	3	2	2	3	2	3	3	2	2	3	3	5	5	5
8	1	1	2	3	3	2	3	2	3	4	4	4	4	4	2	2	2	2	1	2	2	2	2	2	2	1	2	4
8	1	1	2	3	3	2	3	2	3	4	4	4	4	4	2	2	2	2	1	2	2	2	2	2	2	1	2	4
8	1	1	2	3	3	2	3	2	3	4	4	4	4	4	2	2	2	2	1	2	2	2	2	2	2	5	5	5
8	1	1	2	3	3	2	3	2	3	4	4	4	4	4	2	2	2	2	1	2	2	2	2	2	2	4	2	4
8	1	2	1	1	4	2	2	3	3	4	3	3	3	3	3	2	2	3	2	3	3	2	2	3	3	1	3	1
8	1	2	1	1	4	2	2	3	3	4	3	3	3	3	3	2	2	3	2	3	3	2	2	3	3	1	3	1
8	1	1	2	3	3	2	3	2	3	4	4	4	4	4	2	2	2	2	1	2	2	2	2	2	2	1	2	4
8	1	1	2	3	3	2	3	2	3	4	4	4	4	4	2	2	2	2	1	2	2	2	2	2	2	1	3	1
8	1	1	2	3	3	2	3	2	3	4	4	4	4	4	2	2	2	2	1	2	2	2	2	2	2	2	1	5
8	1	1	2	3	3	2	3	2	3	4	4	4	4	4	2	2	2	2	1	2	2	2	2	2	2	5	5	5
8	1	2	3	3	3	3	3	3	2	3	3	3	3	2	3	3	3	3	2	2	3	3	3	3	3	5	1	4
8	1	2	3	3	3	3	3	3	2	3	3	3	3	2	3	3	3	3	2	2	3	3	3	3	3	3	5	4
8	4	1	1	2	4	2	3	3	2	3	3	3	3	3	3	3	3	3	2	3	3	3	3	3	3	5	5	5
8	4	1	1	2	4	2	3	3	2	3	3	3	3	3	3	3	3	3	2	3	3	3	3	3	3	5	1	4
4	2	3	3	3	3	3	4	4	2	3	3	3	3	3	3	3	3	3	4	3	3	3	3	3	3	2	1	5
4	2	3	3	3	3	3	4	4	2	1	3	3	3	3	3	3	3	3	4	3	3	3	3	3	3	3	5	4
4	2	3	3	3	3	3	4	4	2	3	3	3	3	3	3	3	3	3	4	3	3	3	3	3	3	1	2	4
6	2	3	3	3	3	3	4	4	2	3	3	3	3	3	3	3	3	3	4	3	3	3	3	3	3	1	2	4
4	3	3	1	3	5	1	5	5	2	3	4	4	2	2	2	4	3	4	4	4	5	4	4	5	4	2	1	1
4	3	3	1	3	5	1	5	5	2	3	4	4	2	2	2	4	3	4	4	4	5	4	4	5	4	2	1	5
4	2	1	1	3	3	3	2	2	2	1	2	5	1	5	5	5	1	1	1	1	1	1	1	1	1	5	1	4
6	2	1	1	3	3	3	2	2	2	1	2	5	1	5	5	5	1	1	1	1	1	1	1	1	1	5	1	4
4	2	1	1	3	3	3	2	2	2	1	2	5	1	5	5	5	1	1	1	1	1	1	1	1	1	5	1	4
4	2	1	1	3	3	3	2	2	2	3	2	5	1	5	5	5	1	1	1	1	1	1	1	1	1	5	1	4
6	2	1	1	3	3	3	2	2	2	1	2	5	1	5	5	5	1	1	1	1	1	1	1	1	1	5	5	5
6	2	1	1	3	3	3	2	2	2	1	2	5	1	5	5	5	1	1	1	1	1	1	1	1	1	1	2	4
4	2	1	1	3	3	3	2	2	2	1	2	5	1	5	5	5	1	1	1	1	1	1	1	1	1	5	1	4
6	2	1	1	3	3	3	2	2	2	1	2	5	1	5	5	5	1	1	1	1	1	1	1	1	1	2	1	5
4	3	3	1	4	3	2	2	2	2	1	3	4	4	3	2	2	5	2	3	1	2	5	2	2	2	1	5	5
4	3	3	1	4	3	2	2	2	2	4	3	4	4	3	2	2	5	2	3	1	2	5	2	2	2	5	5	5
4	3	3	1	4	3	2	2	2	2	1	3	4	4	3	2	2	5	2	3	1	2	5	2	2	2	5	5	5
4	3	3	1	4	3	2	2	2	2	1	3	4	4	3	2	2	5	2	3	1	2	5	2	2	2	1	3	1
4	2	3	1	3	1	3	4	5	3	3	4	4	5	5	3	2	2	2	3	2	1	1	2	2	2	3	5	4
4	2	3	1	3	1	3	4	5	3	3	4	4	5	5	3	2	2	2	3	2	1	1	2	2	2	5	5	5
4	2	3	1	3	1	3	4	5	3	3	4	4	5	5	3	2	2	2	3	2	1	1	2	2	2	1	2	4
4	2	3	1	3	1	3	4	5	3	3	4	4	5	5	3	2	2	2	3	2	1	1	2	2	2	5	5	5
4	1	3	3	4	4	2	4	4	3	5	5	5	5	5	1	1	1	1	2	1	1	1	1	1	1	5	1	4
4	1	3	3	4	4	2	4	4	3	5	5	5	5	5	1	1	1	1	2	1	1	1	1	1	1	2	1	1
8	1	3	3	4	4	2	4	4	3	5	5	5	5	5	1	1	1	1	2	1	1	1	1	1	1	1	5	5
8	1	3	3	4	4	2	4	4	3	5	5	5	5	5	1	1	1	1	2	1	1	1	1	1	1	1	3	1
1	4	2	2	4	4	1	5	5	3	1	1	1	1	1	5	5	5	5	1	3	3	2	5	2	5	5	5	5
1	4	2	2	4	4	1	5	5	3	2	1	1	1	1	5	5	5	5	1	3	3	2	5	2	5	5	5	5
1	4	2	2	4	4	1	5	5	3	1	1	1	1	1	5	5	5	5	1	3	3	2	5	2	5	5	5	5
1	4	2	2	4	4	1	5	5	3	5	1	1	1	1	5	5	5	5	1	3	3	2	5	2	5	5	5	5
4	2	1	3	5	3	1	3	3	2	2	2	2	2	2	4	4	4	4	2	4	4	4	4	4	4	2	1	5
4	2	1	3	5	3	1	3	3	2	2	2	2	2	2	4	4	4	4	2	4	4	4	4	4	4	5	5	5
